# Supplementary material for: Identification of CDK7 Inhibitors from Natural Sources Using Pharmacoinformatics and Molecular Dynamics Simulations
Source: Biomedicines. 2021 Sep 10;9(9):1197. doi: 10.3390/biomedicines9091197 (PMC8468199; doi:10.3390/biomedicines9091197)
Supplement: Supplementary file 1 [file biomedicines-09-01197-s001.zip]

Archive with 1 entries (1 files):
- biomedicines-1316524-supplementary.pdf
